# Supplementary material for: The Safety of Negative-Pressure Wound Therapy in Melanoma and Sarcoma Patients: A Systematic Review
Source: J Clin Med. 2025 Oct 5;14(19):7044. doi: 10.3390/jcm14197044 (PMC12524936; doi:10.3390/jcm14197044)
Supplement: Supplementary file 1 [file jcm-14-07044-s001.zip]

Archive with 1 entries (1 files):
- jcm-3860740-supplementary.pdf
